# Supplementary material for: The Potential of PSMA as a Vascular Target in TNBC
Source: Cells. 2023 Feb 8;12(4):551. doi: 10.3390/cells12040551 (PMC9954547; doi:10.3390/cells12040551)
Supplement: Supplementary file 1 [file cells-12-00551-s001.zip]

Archive with 1 entries (1 files):
- cells-2055133-supplementary.pdf
